# Supplementary material for: Associations of Maternal Consumption of Dairy Products during Pregnancy with Perinatal Fatty Acids Profile in the EDEN Cohort Study
Source: Nutrients. 2022 Apr 14;14(8):1636. doi: 10.3390/nu14081636 (PMC9025886; doi:10.3390/nu14081636)
Supplement: Supplementary file 1 [file nutrients-14-01636-s001.zip]

Archive with 1 entries (1 files):
- nutrients-1663580-supplementary.pdf
